# Supplementary material for: The Internet: Friend or Foe of Antibiotic Resistance? Results of a Cross-Sectional Study among Italian University Students
Source: Antibiotics (Basel). 2021 Sep 9;10(9):1091. doi: 10.3390/antibiotics10091091 (PMC8470861; doi:10.3390/antibiotics10091091)
Supplement: Supplementary file 1 [file antibiotics-10-01091-s001.zip]

Archive with 1 entries (1 files):
- antibiotics-1350724-supplementary.pdf
